# Supplementary material for: 5-(3-Pyrid­yl)-1,3,4-thia­diazol-2-amine
Source: Acta Crystallogr Sect E Struct Rep Online. 2009 May 29;65(Pt 6):o1447. doi: 10.1107/S1600536809019564 (PMC2969629; doi:10.1107/S1600536809019564)
Supplement: Supplementary file 2 [file e-65-o1447-Isup2.hkl]

# 
# h,k,l, Fc-squared, Fo-squared, sigma(Fo-squared) and status flag 
# 
data_I
_shelx_title ' W in P2(1)/c' 
_shelx_refln_list_code          4 
_shelx_F_calc_maximum      131.87 
_exptl_crystal_F_000       368.00 
_reflns_d_resolution_high  0.8326 
 
loop_ 
 _symmetry_equiv_pos_as_xyz 
 'x, y, z' 
 '-x, y+1/2, -z+1/2' 
 '-x, -y, -z' 
 'x, -y-1/2, z-1/2' 
 
_cell_length_a    11.0660 
_cell_length_b     7.2380 
_cell_length_c    11.2710 
_cell_angle_alpha  90.000 
_cell_angle_beta  116.790 
_cell_angle_gamma  90.000 
 
_shelx_F_squared_multiplier     1.000 
 
loop_ 
 _refln_index_h 
 _refln_index_k 
 _refln_index_l 
 _refln_F_squared_calc 
 _refln_F_squared_meas 
 _refln_F_squared_sigma 
 _refln_observed_status 
   1   0   0     1078.44      910.78     17.23 o 
   2   0   0     1715.02     1501.37     31.47 o 
   3   0   0       37.50       39.38      1.62 o 
   4   0   0      614.50      660.48      7.39 o 
   5   0   0      491.63      453.42      7.21 o 
   6   0   0        6.91        9.68      1.44 o 
   7   0   0      107.23      107.37      4.33 o 
   8   0   0      430.71      399.31      9.30 o 
   9   0   0       17.21       14.06      2.65 o 
  10   0   0      114.00      120.17      6.08 o 
  11   0   0       58.28       73.32      5.20 o 
   1   1   0        2.35        3.58      0.52 o 
   2   1   0    17390.95    11620.11     96.63 o 
   3   1   0      789.86      805.14      7.34 o 
   4   1   0       11.86       12.36      1.29 o 
   5   1   0        4.94        4.56      1.08 o 
   6   1   0      332.46      293.52      6.77 o 
   7   1   0       56.25       43.70      3.27 o 
   8   1   0      152.90      140.05      5.69 o 
   9   1   0       31.25       32.91      3.24 o 
  10   1   0        3.13        3.19      1.96 o 
  11   1   0        2.95        2.86      2.52 o 
   0   2   0        6.10       11.67      0.95 o 
   1   2   0      145.80      158.85      3.09 o 
   2   2   0      437.07      476.32      5.82 o 
   3   2   0      321.94      355.48      5.67 o 
   4   2   0       27.96       20.71      1.83 o 
   5   2   0     1384.05     1386.58     13.29 o 
   6   2   0      486.49      491.56      8.68 o 
   7   2   0      108.47      108.68      4.84 o 
   8   2   0       14.55       16.41      2.27 o 
   9   2   0        0.47       -0.82      1.70 o 
  10   2   0        0.94        5.43      1.98 o 
  11   2   0        0.63       -0.80      2.42 o 
   1   3   0      872.35      970.84      9.35 o 
   2   3   0     1133.30     1217.33     10.82 o 
   3   3   0      786.79      779.57      9.37 o 
   4   3   0     1470.63     1504.18     13.70 o 
   5   3   0        2.19        1.06      1.29 o 
   6   3   0      215.99      211.72      6.26 o 
   7   3   0      422.56      399.72      9.19 o 
   8   3   0       24.07       23.41      3.01 o 
   9   3   0       59.14       72.37      4.69 o 
  10   3   0        1.69        1.26      2.45 o 
  11   3   0       42.25       57.69      4.58 o 
   0   4   0      375.78      413.48      7.06 o 
   1   4   0       53.29       53.72      2.68 o 
   2   4   0      344.22      388.62      7.24 o 
   3   4   0       44.73       35.69      2.42 o 
   4   4   0       18.37       19.78      1.93 o 
   5   4   0       96.44       76.49      3.94 o 
   6   4   0      199.06      193.62      6.54 o 
   7   4   0       10.04        9.99      2.24 o 
   8   4   0        0.37        0.21      1.83 o 
   9   4   0        2.35       -0.49      2.34 o 
  10   4   0        2.18        1.34      2.06 o 
   1   5   0       99.50      106.21      4.38 o 
   2   5   0      188.42      190.14      5.87 o 
   3   5   0      104.94      104.71      4.71 o 
   4   5   0       48.30       44.79      3.32 o 
   5   5   0       19.97       19.14      2.45 o 
   6   5   0       18.92       20.78      2.73 o 
   7   5   0       24.71       23.98      3.04 o 
   8   5   0       19.26       13.96      3.04 o 
   9   5   0       41.40       39.94      4.48 o 
   0   6   0      458.01      460.71      9.68 o 
   1   6   0       32.80       29.18      3.24 o 
   2   6   0        2.96       -0.54      2.14 o 
   3   6   0       93.39       94.54      4.94 o 
   4   6   0        5.93        4.76      2.06 o 
   5   6   0      140.84      137.32      6.16 o 
   6   6   0        1.09        2.29      2.01 o 
   7   6   0       47.09       44.35      4.48 o 
   8   6   0       96.91      103.74      6.13 o 
   1   7   0       87.55       90.65      4.89 o 
   2   7   0       30.87       28.28      3.35 o 
   3   7   0        0.03        1.13      1.91 o 
   4   7   0        0.39       -0.23      1.80 o 
   5   7   0        0.04       -2.50      2.55 o 
   6   7   0       43.57       51.58      4.66 o 
   7   7   0        5.81        4.84      2.60 o 
   0   8   0        0.11       -2.16      2.16 o 
   1   8   0       12.03       14.29      2.81 o 
   2   8   0        0.11        0.52      2.42 o 
   3   8   0        0.39       -2.40      2.73 o 
   4   8   0       10.67        7.21      2.83 o 
 -12   1   1       16.39       16.46      3.19 o 
 -11   1   1       17.31       18.70      3.40 o 
 -10   1   1      141.42      135.72      6.41 o 
  -9   1   1       17.67       18.16      2.47 o 
  -8   1   1      170.96      168.61      5.97 o 
  -7   1   1        1.06        3.55      1.24 o 
  -6   1   1       23.34       25.14      1.91 o 
  -5   1   1     1475.17     1458.44     12.31 o 
  -4   1   1      836.13      800.07      8.16 o 
  -3   1   1     6831.57     5786.59     77.00 o 
  -2   1   1      165.01      166.70      2.76 o 
  -1   1   1      134.64      174.20      2.42 o 
   0   1   1     2182.94     2154.18     67.11 o 
   1   1   1       26.91       32.04      1.29 o 
   2   1   1     5619.26     4952.09     69.66 o 
   3   1   1     2019.35     2058.27     12.67 o 
   4   1   1      186.39      162.35      4.38 o 
   5   1   1      698.77      656.39      9.07 o 
   6   1   1      184.00      169.38      5.41 o 
   7   1   1       25.52       28.97      2.58 o 
   8   1   1      163.97      171.78      6.39 o 
   9   1   1       17.19       19.52      2.68 o 
  10   1   1       42.50       48.73      4.43 o 
  11   1   1        3.07        5.23      2.70 o 
 -11   2   1      106.06      108.66      6.44 o 
 -10   2   1        1.44        0.23      1.83 o 
  -9   2   1       43.41       42.55      3.61 o 
  -8   2   1      115.65      110.77      5.10 o 
  -7   2   1       69.07       65.36      3.68 o 
  -6   2   1      354.21      322.93      7.19 o 
  -5   2   1     1064.79     1075.76     11.28 o 
  -4   2   1      610.41      580.34      7.47 o 
  -3   2   1     1047.07     1043.62      9.09 o 
  -2   2   1      126.78      141.70      3.14 o 
  -1   2   1     1034.92     1192.79      8.29 o 
   0   2   1      519.53      610.20     20.98 o 
   1   2   1     3010.77     2915.82     56.32 o 
   2   2   1     2390.29     2414.91     13.68 o 
   3   2   1     1207.73     1258.07     10.87 o 
   4   2   1     1819.01     1838.18     14.53 o 
   5   2   1      191.47      167.50      5.20 o 
   6   2   1       58.33       56.12      3.32 o 
   7   2   1      361.72      355.74      8.65 o 
   8   2   1        1.85        1.36      1.78 o 
   9   2   1       22.79       25.39      3.12 o 
  10   2   1       14.84       14.55      3.06 o 
  11   2   1        0.28       -2.32      2.32 o 
 -11   3   1       20.73       18.80      3.32 o 
 -10   3   1        4.11        3.81      2.40 o 
  -9   3   1       42.68       34.74      3.71 o 
  -8   3   1       66.62       72.11      4.46 o 
  -7   3   1       37.40       39.66      3.14 o 
  -6   3   1        6.99        9.37      1.88 o 
  -5   3   1        7.02        8.16      1.42 o 
  -4   3   1       27.84       28.15      2.09 o 
  -3   3   1       10.81       11.28      1.47 o 
  -2   3   1       60.08       72.11      2.68 o 
  -1   3   1        4.76        4.87      0.88 o 
   0   3   1      122.43      150.74      8.45 o 
   1   3   1      552.83      652.47      7.83 o 
   2   3   1        5.44        6.59      1.13 o 
   3   3   1       92.51       69.72      3.09 o 
   4   3   1      119.72      116.43      4.46 o 
   5   3   1      217.75      207.06      6.03 o 
   6   3   1       50.42       46.10      3.32 o 
   7   3   1       12.11       14.78      2.34 o 
   8   3   1        0.07       -1.44      1.96 o 
   9   3   1       48.57       42.98      4.12 o 
  10   3   1        4.65        3.17      2.76 o 
 -10   4   1        7.14        5.67      2.34 o 
  -9   4   1      127.52      122.67      6.31 o 
  -8   4   1       56.99       58.05      4.20 o 
  -7   4   1      105.94       98.82      5.10 o 
  -6   4   1      390.24      384.97      8.94 o 
  -5   4   1       39.97       38.40      2.60 o 
  -4   4   1      200.60      190.94      5.61 o 
  -3   4   1       85.13       83.34      3.66 o 
  -2   4   1      150.03      157.79      4.61 o 
  -1   4   1      761.13      852.30     10.15 o 
   0   4   1       71.96       83.03      2.32 o 
   1   4   1      399.01      430.50      7.49 o 
   2   4   1      715.89      715.90      9.81 o 
   3   4   1      123.44      121.53      4.46 o 
   4   4   1      329.15      330.34      7.67 o 
   5   4   1       29.27       28.66      2.94 o 
   6   4   1       59.98       68.71      4.09 o 
   7   4   1        0.60        2.03      1.78 o 
   8   4   1       34.20       31.19      3.73 o 
   9   4   1       34.85       37.94      4.12 o 
  10   4   1       32.51       31.83      4.38 o 
 -10   5   1       38.44       43.27      4.46 o 
  -9   5   1       19.34       23.28      3.45 o 
  -8   5   1       14.96       20.37      2.70 o 
  -7   5   1       43.74       45.56      3.76 o 
  -6   5   1       10.05       12.03      2.21 o 
  -5   5   1       12.67       13.11      2.09 o 
  -4   5   1      256.77      249.09      7.16 o 
  -3   5   1      106.69      108.71      4.76 o 
  -2   5   1      354.18      364.29      7.91 o 
  -1   5   1      241.83      265.37      6.72 o 
   0   5   1      746.09      741.47     16.79 o 
   1   5   1       97.14       93.82      4.12 o 
   2   5   1      154.27      156.22      5.31 o 
   3   5   1      428.62      404.80      8.89 o 
   4   5   1      192.78      184.11      6.23 o 
   5   5   1        5.09        3.58      1.98 o 
   6   5   1       27.14       23.26      2.96 o 
   7   5   1        2.18        2.52      2.09 o 
   8   5   1      124.41      123.93      6.57 o 
   9   5   1        4.11        3.91      3.37 o 
  -8   6   1       41.74       39.38      4.28 o 
  -7   6   1       53.42       53.57      4.43 o 
  -6   6   1        0.05       -0.44      1.60 o 
  -5   6   1        3.32        2.50      1.83 o 
  -4   6   1        2.13        1.16      1.78 o 
  -3   6   1      366.22      379.40      9.53 o 
  -2   6   1        5.64        6.95      2.11 o 
  -1   6   1       66.03       71.18      4.12 o 
   0   6   1      134.11      147.06      6.64 o 
   1   6   1      254.77      245.72      7.47 o 
   2   6   1      327.08      284.89      8.19 o 
   3   6   1       15.35       10.04      2.70 o 
   4   6   1        2.04        1.24      1.83 o 
   5   6   1        5.96        5.31      1.96 o 
   6   6   1       10.89        9.09      2.45 o 
   7   6   1        6.60       10.66      2.37 o 
   8   6   1       10.76        8.50      2.94 o 
  -7   7   1        0.03       -1.67      2.81 o 
  -6   7   1       64.73       67.45      5.13 o 
  -5   7   1      257.79      248.83      8.89 o 
  -4   7   1        7.97        8.58      2.29 o 
  -3   7   1       50.48       49.19      3.91 o 
  -2   7   1        0.23        0.21      2.14 o 
  -1   7   1      398.59      393.05     10.38 o 
   0   7   1        4.53        6.24      1.64 o 
   1   7   1       84.02       75.02      4.89 o 
   2   7   1       45.89       35.90      4.17 o 
   3   7   1       17.89       20.53      3.09 o 
   4   7   1        0.15       -1.44      2.21 o 
   5   7   1       86.55       88.05      5.54 o 
   6   7   1       28.29       28.07      3.76 o 
  -4   8   1       79.98       85.14      5.95 o 
  -3   8   1      248.96      245.87      9.37 o 
  -2   8   1        6.29        6.46      2.78 o 
  -1   8   1       41.30       32.17      4.09 o 
   0   8   1        0.59        1.09      1.55 o 
   1   8   1        0.05        2.83      2.52 o 
   2   8   1        5.07        4.74      2.96 o 
   3   8   1       18.66       19.62      3.35 o 
   4   8   1       28.32       25.29      3.73 o 
 -12   0   2       13.04       18.26      3.35 o 
 -11   0   2       80.12       74.04      5.07 o 
 -10   0   2       82.96       85.99      5.07 o 
  -9   0   2      114.30      105.49      4.92 o 
  -8   0   2      349.34      353.19      8.37 o 
  -7   0   2     1155.61     1072.10     12.39 o 
  -6   0   2      957.16      979.37     10.74 o 
  -5   0   2        5.16        4.48      1.18 o 
  -4   0   2     1783.70     1759.65     46.61 o 
  -3   0   2    13387.00    11049.69    100.49 o 
  -2   0   2      119.52      173.45      2.68 o 
  -1   0   2     5937.97     5239.22     54.80 o 
   0   0   2      735.56      776.86      3.80 o 
   1   0   2     1442.11     1324.62     33.56 o 
   2   0   2     1044.22      955.23      8.04 o 
   3   0   2      147.35      122.54      3.50 o 
   4   0   2      257.97      234.23      5.33 o 
   5   0   2      368.10      336.29      7.21 o 
   6   0   2      227.39      241.24      6.77 o 
   7   0   2       35.96       32.68      3.09 o 
   8   0   2      236.94      233.69      7.98 o 
   9   0   2       16.16       18.29      3.06 o 
  10   0   2      128.38      129.36      7.13 o 
 -12   1   2        0.43        1.60      2.27 o 
 -11   1   2       76.31       78.47      5.15 o 
 -10   1   2        0.02        1.85      1.47 o 
  -9   1   2      309.44      299.00      8.11 o 
  -8   1   2      187.39      184.11      6.05 o 
  -7   1   2        1.12        0.52      1.26 o 
  -6   1   2      305.11      279.38      6.18 o 
  -5   1   2       60.47       62.71      2.68 o 
  -4   1   2     2349.92     2315.29     55.06 o 
  -3   1   2      640.82      683.51      6.52 o 
  -2   1   2      186.45      212.29      3.27 o 
  -1   1   2     5152.21     4676.63     58.54 o 
   0   1   2       13.85       19.58      0.76 o 
   1   1   2      542.17      609.28      5.97 o 
   2   1   2     1754.60     1716.85     11.33 o 
   3   1   2       21.88       22.46      1.60 o 
   4   1   2      472.67      443.71      7.24 o 
   5   1   2       32.69       39.74      2.73 o 
   6   1   2        7.35        6.54      1.47 o 
   7   1   2        8.18        6.05      1.70 o 
   8   1   2       20.84       21.17      2.63 o 
   9   1   2       14.14       13.96      2.32 o 
  10   1   2       61.01       63.17      5.13 o 
 -12   2   2        1.41        1.39      2.52 o 
 -11   2   2        5.57        3.17      2.40 o 
 -10   2   2       48.91       46.20      4.04 o 
  -9   2   2        0.34       -1.13      1.73 o 
  -8   2   2      159.88      154.86      5.85 o 
  -7   2   2       11.18        7.91      1.78 o 
  -6   2   2      818.91      838.26     10.69 o 
  -5   2   2       69.89       74.66      3.19 o 
  -4   2   2        3.38        3.30      0.95 o 
  -3   2   2      261.00      306.47      5.13 o 
  -2   2   2     2099.35     2319.13     51.58 o 
  -1   2   2       50.40       55.55      2.01 o 
   0   2   2      522.58      597.68     18.25 o 
   1   2   2       28.35       33.71      1.75 o 
   2   2   2       71.91       66.88      2.63 o 
   3   2   2      367.30      378.04      6.67 o 
   4   2   2      530.45      586.72      8.81 o 
   5   2   2      261.54      259.44      6.70 o 
   6   2   2       69.81       69.59      3.97 o 
   7   2   2       33.19       34.07      3.19 o 
   8   2   2        4.08        2.50      2.03 o 
   9   2   2        5.35        5.23      2.37 o 
  10   2   2        6.03        2.68      2.83 o 
 -11   3   2       67.17       80.30      5.33 o 
 -10   3   2        3.07       -1.60      2.29 o 
  -9   3   2      209.78      207.81      7.29 o 
  -8   3   2       75.21       70.41      4.33 o 
  -7   3   2        6.30        3.76      1.80 o 
  -6   3   2      300.78      276.05      6.80 o 
  -5   3   2       19.13       21.20      2.03 o 
  -4   3   2      849.78      906.22     10.33 o 
  -3   3   2      537.82      612.06      7.96 o 
  -2   3   2       34.26       55.19      2.42 o 
  -1   3   2     2525.32     2902.79     16.25 o 
   0   3   2      477.73      539.42     17.42 o 
   1   3   2      327.00      379.74      6.28 o 
   2   3   2      333.56      390.92      6.95 o 
   3   3   2      282.59      295.45      6.39 o 
   4   3   2     1087.08     1032.47     12.39 o 
   5   3   2      353.23      344.23      8.16 o 
   6   3   2      112.35      119.86      5.25 o 
   7   3   2      255.30      254.65      7.96 o 
   8   3   2       51.82       48.57      4.12 o 
   9   3   2        0.09       -1.75      2.11 o 
  10   3   2        5.05        8.19      2.99 o 
 -11   4   2        7.41        5.28      2.55 o 
 -10   4   2       17.00       18.93      2.83 o 
  -9   4   2       53.26       55.94      4.40 o 
  -8   4   2       15.93       17.33      2.70 o 
  -7   4   2      382.37      370.60      9.04 o 
  -6   4   2      171.19      166.03      5.87 o 
  -5   4   2      212.44      226.38      6.28 o 
  -4   4   2       22.83       22.12      2.21 o 
  -3   4   2       64.72       71.18      3.27 o 
  -2   4   2      244.96      272.14      6.05 o 
  -1   4   2      191.51      209.74      5.31 o 
   0   4   2      156.95      229.62     11.50 o 
   1   4   2       30.84       27.92      2.19 o 
   2   4   2       74.33       70.39      3.35 o 
   3   4   2      318.43      328.13      7.52 o 
   4   4   2       34.64       28.43      2.91 o 
   5   4   2      290.22      279.81      7.70 o 
   6   4   2      474.79      440.34     10.38 o 
   7   4   2       28.01       23.23      3.27 o 
   8   4   2       71.06       70.13      4.94 o 
   9   4   2        5.08        5.95      2.78 o 
 -10   5   2       40.40       44.40      4.46 o 
  -9   5   2        8.88        9.94      2.32 o 
  -8   5   2        4.58        4.51      1.78 o 
  -7   5   2        1.84        2.65      1.88 o 
  -6   5   2      301.23      300.37      8.58 o 
  -5   5   2       89.67       85.19      4.71 o 
  -4   5   2      371.35      401.97      8.78 o 
  -3   5   2       60.05       67.09      3.48 o 
  -2   5   2       61.41       73.58      3.68 o 
  -1   5   2      183.06      200.49      5.77 o 
   0   5   2        8.00        8.23      1.17 o 
   1   5   2        7.92       10.51      1.78 o 
   2   5   2      157.35      170.67      5.64 o 
   3   5   2      127.81      124.98      5.43 o 
   4   5   2       49.45       34.30      3.35 o 
   5   5   2        2.00        5.02      2.16 o 
   6   5   2       15.11       10.35      2.63 o 
   7   5   2       11.05       16.74      2.83 o 
   8   5   2        4.90        7.24      2.68 o 
  -9   6   2       16.26       12.54      3.17 o 
  -8   6   2      103.29       99.15      6.00 o 
  -7   6   2       89.71       90.24      5.51 o 
  -6   6   2        4.70        6.13      2.19 o 
  -5   6   2        2.46        2.86      2.09 o 
  -4   6   2      161.57      175.77      6.52 o 
  -3   6   2      111.64      109.69      5.28 o 
  -2   6   2      404.71      437.66      9.92 o 
  -1   6   2       29.24       29.20      3.27 o 
   0   6   2      270.71      280.00     13.15 o 
   1   6   2      499.66      472.66     10.25 o 
   2   6   2        0.28        1.73      1.52 o 
   3   6   2       91.09       87.23      4.94 o 
   4   6   2       71.39       60.75      4.56 o 
   5   6   2       51.89       50.81      4.28 o 
   6   6   2       34.02       29.64      3.68 o 
   7   6   2        0.26        0.54      1.93 o 
  -7   7   2        4.26        3.27      2.58 o 
  -6   7   2       30.00       32.24      3.43 o 
  -5   7   2       70.36       85.86      5.18 o 
  -4   7   2        1.51        3.48      2.21 o 
  -3   7   2       75.93       70.90      5.02 o 
  -2   7   2        5.37        3.06      2.88 o 
  -1   7   2      159.54      157.05      6.88 o 
   0   7   2       42.31       47.40      2.92 o 
   1   7   2        0.18        3.76      1.70 o 
   2   7   2       93.10       81.18      5.54 o 
   3   7   2        0.00       -0.72      2.06 o 
   4   7   2       46.16       42.62      4.20 o 
   5   7   2       19.40       17.44      3.40 o 
  -5   8   2        0.34       -0.57      3.09 o 
  -4   8   2       17.16       12.54      3.71 o 
  -3   8   2        3.43        2.65      3.17 o 
  -2   8   2       40.34       38.76      4.51 o 
  -1   8   2        0.62        2.58      2.50 o 
   0   8   2        0.59        1.27      3.37 o 
   1   8   2       12.91       16.87      3.22 o 
   2   8   2        1.67        2.70      2.45 o 
   3   8   2        1.34        2.52      1.88 o 
 -12   1   3       27.07       33.15      3.91 o 
 -11   1   3       19.70       20.32      3.01 o 
 -10   1   3       46.81       50.40      3.89 o 
  -9   1   3       81.41       77.47      4.25 o 
  -8   1   3       91.49       88.13      4.12 o 
  -7   1   3     1250.84     1198.61     13.16 o 
  -6   1   3      494.13      538.64      8.04 o 
  -5   1   3      424.55      435.37      6.57 o 
  -4   1   3      207.62      188.39      4.07 o 
  -3   1   3     1461.68     1485.43     10.04 o 
  -2   1   3      175.93      180.33      3.37 o 
  -1   1   3        1.68        2.94      0.64 o 
   0   1   3      434.59      423.47      3.77 o 
   1   1   3      606.29      551.54      6.49 o 
   2   1   3        0.04        0.70      0.75 o 
   3   1   3        4.17        4.92      1.16 o 
   4   1   3       77.61       67.06      3.43 o 
   5   1   3       85.19       75.74      3.81 o 
   6   1   3      175.44      178.24      6.16 o 
   7   1   3       53.02       54.19      3.71 o 
   8   1   3       11.48        9.61      2.47 o 
   9   1   3       20.50       28.02      3.53 o 
  10   1   3        6.28       10.95      2.96 o 
 -12   2   3       34.00       31.55      3.91 o 
 -11   2   3      117.91      107.96      6.03 o 
 -10   2   3        4.91        4.38      2.14 o 
  -9   2   3      205.65      182.54      6.67 o 
  -8   2   3        5.15        3.68      1.70 o 
  -7   2   3       17.70       18.88      1.91 o 
  -6   2   3      645.18      648.76      9.32 o 
  -5   2   3     2941.15     2984.61     18.36 o 
  -4   2   3      435.85      481.34      6.90 o 
  -3   2   3     1509.28     1704.62     12.08 o 
  -2   2   3       20.53       18.03      1.31 o 
  -1   2   3      304.48      365.52      5.51 o 
   0   2   3       20.18       20.31      1.07 o 
   1   2   3       13.16       11.33      1.26 o 
   2   2   3      195.48      176.80      4.51 o 
   3   2   3       53.61       48.52      2.76 o 
   4   2   3      160.00      153.60      5.10 o 
   5   2   3       23.09       22.69      2.16 o 
   6   2   3       14.44       18.34      2.32 o 
   7   2   3      190.95      190.58      7.13 o 
   8   2   3       94.93      105.00      5.85 o 
   9   2   3       50.72       55.40      4.71 o 
 -12   3   3        2.76        3.66      2.40 o 
 -11   3   3       23.74       33.61      3.61 o 
 -10   3   3       29.66       31.01      3.30 o 
  -9   3   3      170.70      152.75      6.26 o 
  -8   3   3       15.71       17.33      2.42 o 
  -7   3   3       90.12       86.22      4.28 o 
  -6   3   3        9.05        9.32      1.62 o 
  -5   3   3       34.85       37.76      2.60 o 
  -4   3   3      160.13      191.14      5.02 o 
  -3   3   3      138.06      185.71      4.64 o 
  -2   3   3       52.35       65.80      2.88 o 
  -1   3   3      918.36     1123.74     10.66 o 
   0   3   3       68.71       76.35      2.18 o 
   1   3   3      284.45      350.92      6.52 o 
   2   3   3       30.07       29.51      2.24 o 
   3   3   3        3.09        4.46      1.26 o 
   4   3   3       60.72       64.33      3.66 o 
   5   3   3      121.80      108.19      4.87 o 
   6   3   3       58.64       48.55      3.94 o 
   7   3   3       27.06       26.32      3.09 o 
   8   3   3       26.33       23.13      3.45 o 
   9   3   3        1.57        1.91      2.11 o 
 -11   4   3       14.00       22.43      3.30 o 
 -10   4   3       18.25       16.51      3.12 o 
  -9   4   3      180.29      183.39      7.13 o 
  -8   4   3        0.88       -1.18      2.34 o 
  -7   4   3      171.59      145.38      5.67 o 
  -6   4   3       77.33       76.62      3.99 o 
  -5   4   3      186.64      183.50      5.90 o 
  -4   4   3      123.28      137.65      4.82 o 
  -3   4   3        0.74        0.26      1.03 o 
  -2   4   3        4.03        4.87      1.44 o 
  -1   4   3       34.64       30.52      2.55 o 
   0   4   3      396.24      451.82      5.73 o 
   1   4   3      506.81      514.90      8.99 o 
   2   4   3      768.47      768.03     11.02 o 
   3   4   3       62.39       53.28      3.27 o 
   4   4   3        2.88        4.58      1.88 o 
   5   4   3       38.09       31.88      3.14 o 
   6   4   3       24.41       29.62      3.06 o 
   7   4   3        8.26       11.00      2.29 o 
   8   4   3        8.20        9.89      2.50 o 
 -10   5   3       27.22       27.07      4.09 o 
  -9   5   3       33.28       36.78      4.09 o 
  -8   5   3        0.23        0.88      2.01 o 
  -7   5   3      587.63      598.49     12.31 o 
  -6   5   3       52.29       59.67      4.15 o 
  -5   5   3      501.64      469.98     10.07 o 
  -4   5   3      374.08      381.26      8.58 o 
  -3   5   3       39.69       46.49      3.09 o 
  -2   5   3      182.51      215.89      6.26 o 
  -1   5   3        6.19       10.10      1.85 o 
   0   5   3      341.19      376.66     18.01 o 
   1   5   3      353.28      342.06      8.16 o 
   2   5   3       53.41       54.08      3.55 o 
   3   5   3      307.92      263.92      7.88 o 
   4   5   3      250.44      235.00      7.70 o 
   5   5   3       41.60       36.08      3.71 o 
   6   5   3       68.38       72.81      5.13 o 
   7   5   3       17.05       12.70      3.19 o 
   8   5   3       52.47       57.66      5.25 o 
  -9   6   3        0.57        1.65      2.21 o 
  -8   6   3       30.02       30.34      3.50 o 
  -7   6   3        0.98       -2.37      2.37 o 
  -6   6   3        3.93        5.25      1.78 o 
  -5   6   3      189.35      189.88      7.34 o 
  -4   6   3      123.11      144.17      6.05 o 
  -3   6   3      137.22      157.79      6.03 o 
  -2   6   3       26.58       22.02      3.22 o 
  -1   6   3       28.89       29.33      2.99 o 
   0   6   3        7.58        8.02      1.65 o 
   1   6   3       77.69       64.36      4.17 o 
   2   6   3       79.63       66.93      4.48 o 
   3   6   3        6.60        7.91      2.21 o 
   4   6   3        1.00       -2.40      2.40 o 
   5   6   3        4.01        1.96      2.73 o 
   6   6   3        8.47        9.86      2.27 o 
  -7   7   3        9.33        7.31      2.94 o 
  -6   7   3        9.47       14.04      2.65 o 
  -5   7   3        3.96        4.84      2.32 o 
  -4   7   3       62.87       67.29      5.07 o 
  -3   7   3       15.06       15.17      3.09 o 
  -2   7   3      273.72      287.64      9.09 o 
  -1   7   3       22.34       25.32      3.22 o 
   0   7   3       43.27       42.37      3.82 o 
   1   7   3      112.29      106.05      5.79 o 
   2   7   3       14.70       12.18      3.06 o 
   3   7   3       36.81       36.03      3.79 o 
   4   7   3       14.97       20.65      3.24 o 
   5   7   3        0.02        2.27      2.21 o 
  -5   8   3       14.26       12.52      3.84 o 
  -4   8   3       42.72       46.18      4.66 o 
  -3   8   3       79.09       95.52      5.97 o 
  -2   8   3        9.59       11.64      2.99 o 
  -1   8   3      108.78      105.15      6.59 o 
   0   8   3       36.25       36.13      4.42 o 
   1   8   3        2.86        2.99      2.29 o 
   2   8   3       63.10       63.66      5.10 o 
 -13   0   4        0.93        1.13      2.37 o 
 -12   0   4       42.53       42.80      3.86 o 
 -11   0   4        7.97        6.85      1.96 o 
 -10   0   4      227.43      228.80      7.83 o 
  -9   0   4      100.13       96.86      4.87 o 
  -8   0   4       16.00       19.93      2.34 o 
  -7   0   4      590.06      597.90      9.27 o 
  -6   0   4       14.80       24.34      1.91 o 
  -5   0   4      655.68      649.23      8.11 o 
  -4   0   4     1842.63     1786.95     12.31 o 
  -3   0   4       87.50       74.71      2.52 o 
  -2   0   4     1475.51     1475.36     10.25 o 
  -1   0   4     1259.16     1378.81      9.97 o 
   0   0   4     2847.40     2784.48     65.54 o 
   1   0   4     1637.94     1651.85     12.31 o 
   2   0   4      117.36      117.44      3.84 o 
   3   0   4      691.01      725.41      9.81 o 
   4   0   4      435.00      411.06      8.24 o 
   5   0   4       65.17       68.61      3.71 o 
   6   0   4       22.18       23.67      2.70 o 
   7   0   4       20.58       18.93      2.50 o 
   8   0   4        0.13        0.23      1.85 o 
   9   0   4        4.60        7.47      2.91 o 
 -13   1   4        5.58        7.42      2.91 o 
 -12   1   4       15.37       13.16      2.81 o 
 -11   1   4       13.84       17.23      2.83 o 
 -10   1   4        4.12        3.55      1.80 o 
  -9   1   4       23.24       20.99      2.42 o 
  -8   1   4       19.14       22.02      2.21 o 
  -7   1   4       44.78       47.36      3.06 o 
  -6   1   4      262.76      254.24      5.87 o 
  -5   1   4      433.36      405.75      6.57 o 
  -4   1   4      456.34      513.56      6.80 o 
  -3   1   4      962.09     1123.69      9.50 o 
  -2   1   4     2397.46     2300.12     54.70 o 
  -1   1   4      505.86      534.52      6.39 o 
   0   1   4      166.49      141.03      4.84 o 
   1   1   4      217.50      235.24      5.00 o 
   2   1   4        2.58        1.57      0.90 o 
   3   1   4      240.88      246.64      6.13 o 
   4   1   4       10.18       12.34      1.80 o 
   5   1   4        9.09        8.40      1.57 o 
   6   1   4       85.28       90.14      4.71 o 
   7   1   4        4.24        5.28      1.96 o 
   8   1   4        3.95        1.67      2.63 o 
   9   1   4       67.25       69.92      5.59 o 
 -12   2   4        0.60        0.26      2.32 o 
 -11   2   4        2.46       -0.23      2.11 o 
 -10   2   4       69.78       65.96      4.20 o 
  -9   2   4       24.09       19.93      2.81 o 
  -8   2   4       11.64        7.16      1.98 o 
  -7   2   4        1.42        0.98      1.08 o 
  -6   2   4      166.00      152.69      4.82 o 
  -5   2   4       92.89       89.29      3.63 o 
  -4   2   4      136.42      178.14      4.58 o 
  -3   2   4      151.02      166.03      4.25 o 
  -2   2   4      228.85      215.51      4.69 o 
  -1   2   4      722.92      764.27      8.34 o 
   0   2   4        4.70        1.67      0.66 o 
   1   2   4       20.31       29.72      2.19 o 
   2   2   4        3.98        1.16      0.93 o 
   3   2   4        7.61        5.92      1.34 o 
   4   2   4        1.96        1.49      1.31 o 
   5   2   4       18.83       16.74      2.63 o 
   6   2   4       46.54       41.10      3.55 o 
   7   2   4      132.53      135.03      6.31 o 
   8   2   4        2.28        7.19      2.27 o 
   9   2   4        6.92        7.52      2.86 o 
 -12   3   4       22.14       22.59      3.27 o 
 -11   3   4        1.40        7.13      2.09 o 
 -10   3   4        8.79       11.00      2.76 o 
  -9   3   4       19.36       16.84      2.78 o 
  -8   3   4      642.48      615.13     11.43 o 
  -7   3   4        1.14       -1.08      1.52 o 
  -6   3   4      173.88      174.82      5.54 o 
  -5   3   4      382.16      410.49      7.91 o 
  -4   3   4      489.37      537.69      8.27 o 
  -3   3   4     2292.52     2471.41     17.07 o 
  -2   3   4       91.91       79.55      3.22 o 
  -1   3   4        9.22       18.95      1.62 o 
   0   3   4      825.05      801.97     24.89 o 
   1   3   4       59.95       61.27      3.06 o 
   2   3   4       56.83       53.00      3.12 o 
   3   3   4       82.32       75.23      3.89 o 
   4   3   4       51.15       46.33      3.43 o 
   5   3   4      373.56      352.23      8.99 o 
   6   3   4        0.30        3.12      1.65 o 
   7   3   4       32.71       34.59      3.84 o 
   8   3   4       37.78       38.19      4.07 o 
 -11   4   4       16.26       18.08      3.14 o 
 -10   4   4      178.09      173.81      7.60 o 
  -9   4   4       96.66       92.33      5.43 o 
  -8   4   4      154.20      144.74      6.39 o 
  -7   4   4      122.56      123.82      5.31 o 
  -6   4   4       13.93       10.51      2.14 o 
  -5   4   4      110.27      119.34      4.66 o 
  -4   4   4      440.58      437.43      8.55 o 
  -3   4   4      121.13      130.91      4.79 o 
  -2   4   4     1063.70     1177.75     12.95 o 
  -1   4   4      759.09      884.98     11.20 o 
   0   4   4        5.35        9.03      2.32 o 
   1   4   4       51.78       47.88      3.04 o 
   2   4   4       15.78       18.65      2.29 o 
   3   4   4      283.44      263.92      7.55 o 
   4   4   4       11.78        7.47      2.21 o 
   5   4   4       70.71       64.72      4.15 o 
   6   4   4       10.34        3.19      2.58 o 
   7   4   4        0.77        7.08      2.45 o 
   8   4   4        5.07        5.61      2.52 o 
 -10   5   4       62.93       71.29      4.82 o 
  -9   5   4       21.11       22.25      3.43 o 
  -8   5   4        0.49       -2.29      2.29 o 
  -7   5   4       78.88       93.05      4.92 o 
  -6   5   4      106.94      101.75      5.20 o 
  -5   5   4        5.14        3.01      1.88 o 
  -4   5   4       39.91       49.22      3.45 o 
  -3   5   4        0.67        0.98      1.60 o 
  -2   5   4        0.84        0.31      1.49 o 
  -1   5   4       31.98       29.57      2.88 o 
   0   5   4        0.01        1.28      1.03 o 
   1   5   4        1.07        0.33      1.47 o 
   2   5   4       26.01       26.86      2.88 o 
   3   5   4       89.28       79.86      4.71 o 
   4   5   4       35.18       40.41      3.55 o 
   5   5   4        7.01        7.65      2.50 o 
   6   5   4        2.29        2.55      2.21 o 
   7   5   4       11.78       10.30      2.47 o 
  -9   6   4       47.74       51.51      4.69 o 
  -8   6   4       27.04       19.42      3.48 o 
  -7   6   4      109.16      106.23      5.97 o 
  -6   6   4       28.26       33.09      3.50 o 
  -5   6   4      145.70      161.66      6.77 o 
  -4   6   4      130.89      151.28      6.34 o 
  -3   6   4        5.62        5.07      2.16 o 
  -2   6   4      273.37      280.82      8.09 o 
  -1   6   4       75.01       87.95      4.89 o 
   0   6   4       48.05       47.49      2.69 o 
   1   6   4      221.58      194.78      7.21 o 
   2   6   4        7.36        2.37      2.34 o 
   3   6   4       93.68       97.74      5.31 o 
   4   6   4       61.86       71.44      4.82 o 
   5   6   4        1.99       -0.80      2.09 o 
   6   6   4       69.24       68.79      5.41 o 
  -7   7   4       33.69       37.19      3.81 o 
  -6   7   4       57.42       65.34      5.25 o 
  -5   7   4       38.80       39.38      4.17 o 
  -4   7   4       85.14       85.35      5.69 o 
  -3   7   4       95.89      110.66      6.13 o 
  -2   7   4       24.92       25.08      3.76 o 
  -1   7   4       50.85       49.68      4.30 o 
   0   7   4       53.04       47.64      3.02 o 
   1   7   4        7.25        2.91      2.52 o 
   2   7   4       64.58       60.86      4.66 o 
   3   7   4        9.29        7.93      2.96 o 
   4   7   4       24.59       19.60      3.48 o 
  -4   8   4        0.77        0.85      3.01 o 
  -3   8   4        5.71        3.84      3.89 o 
  -2   8   4        0.82       -2.19      2.37 o 
  -1   8   4        1.53        6.28      2.99 o 
   0   8   4        0.92       -0.38      1.90 o 
   1   8   4        1.26        1.42      2.58 o 
 -13   1   5        2.90        5.90      1.75 o 
 -12   1   5       15.79       13.75      3.01 o 
 -11   1   5       49.13       49.29      4.35 o 
 -10   1   5       58.50       54.80      4.02 o 
  -9   1   5        2.65       -0.18      1.47 o 
  -8   1   5       15.97       15.09      2.29 o 
  -7   1   5       49.83       36.49      2.73 o 
  -6   1   5     1031.04     1048.10     11.67 o 
  -5   1   5        1.01        2.86      0.75 o 
  -4   1   5      732.60      754.02      8.83 o 
  -3   1   5      173.78      187.64      4.43 o 
  -2   1   5     1269.39     1258.33     10.89 o 
  -1   1   5     1081.59     1078.88     10.30 o 
   0   1   5       10.06        7.97      0.95 o 
   1   1   5     1404.56     1447.98     13.21 o 
   2   1   5      831.19      865.35     11.02 o 
   3   1   5       73.71       65.00      3.50 o 
   4   1   5       24.77       21.74      2.32 o 
   5   1   5       69.33       59.95      4.04 o 
   6   1   5       24.56       24.00      3.01 o 
   7   1   5      173.06      185.76      7.52 o 
   8   1   5        2.62        3.43      2.58 o 
 -12   2   5       25.31       27.94      3.35 o 
 -11   2   5        4.54        2.78      2.11 o 
 -10   2   5       66.23       54.78      4.38 o 
  -9   2   5        0.16       -1.70      1.70 o 
  -8   2   5      769.29      744.16     11.74 o 
  -7   2   5        0.83        0.28      1.18 o 
  -6   2   5      817.38      876.56     11.36 o 
  -5   2   5      311.95      292.61      6.41 o 
  -4   2   5        8.66       11.07      1.47 o 
  -3   2   5      331.15      290.06      6.03 o 
  -2   2   5       83.48       67.04      2.94 o 
  -1   2   5      788.31      855.57      9.73 o 
   0   2   5     2146.82     2100.27     41.15 o 
   1   2   5      326.61      313.68      6.90 o 
   2   2   5       21.89       14.16      2.03 o 
   3   2   5      792.74      765.51     11.46 o 
   4   2   5        0.01        1.52      1.65 o 
   5   2   5      394.52      381.18      9.81 o 
   6   2   5        2.98       -0.44      2.34 o 
   7   2   5       11.54       11.38      3.01 o 
   8   2   5        8.70        9.22      2.94 o 
 -12   3   5       17.93        9.53      3.40 o 
 -11   3   5       28.13       28.15      3.40 o 
 -10   3   5        2.68        2.86      2.16 o 
  -9   3   5       58.96       57.15      4.02 o 
  -8   3   5       20.82       22.66      2.73 o 
  -7   3   5       14.28       19.65      2.09 o 
  -6   3   5        3.24        3.35      1.36 o 
  -5   3   5        2.63        2.94      1.16 o 
  -4   3   5       91.07      125.27      4.43 o 
  -3   3   5       65.98       79.79      3.50 o 
  -2   3   5      518.22      592.23      8.83 o 
  -1   3   5       27.05       24.70      2.11 o 
   0   3   5       87.13       89.41      2.77 o 
   1   3   5      227.94      214.17      6.00 o 
   2   3   5       26.21       19.19      2.37 o 
   3   3   5        5.48        6.18      1.93 o 
   4   3   5       55.19       56.66      3.86 o 
   5   3   5        7.57        8.04      2.06 o 
   6   3   5        0.33       -0.70      1.91 o 
   7   3   5        0.35       -2.06      2.06 o 
   8   3   5        0.45        1.13      2.06 o 
 -11   4   5       47.53       44.17      4.48 o 
 -10   4   5        0.75        0.00      2.27 o 
  -9   4   5       22.25       20.22      2.73 o 
  -8   4   5      128.25      140.64      6.13 o 
  -7   4   5       33.12       34.77      3.04 o 
  -6   4   5       27.24       31.45      2.78 o 
  -5   4   5      209.84      201.70      6.21 o 
  -4   4   5      133.95      140.13      5.28 o 
  -3   4   5      474.65      496.07      9.32 o 
  -2   4   5      125.56      120.81      4.61 o 
  -1   4   5       50.34       50.66      3.22 o 
   0   4   5      318.12      291.39      5.22 o 
   1   4   5       19.26       20.68      2.37 o 
   2   4   5       60.08       55.76      3.58 o 
   3   4   5       33.38       32.66      3.12 o 
   4   4   5       18.85       16.66      2.50 o 
   5   4   5       85.47       90.50      5.31 o 
   6   4   5       17.49       17.72      3.04 o 
   7   4   5       12.20       11.56      2.70 o 
 -10   5   5       23.46       24.08      3.73 o 
  -9   5   5       57.01       69.69      4.61 o 
  -8   5   5       15.66       15.66      2.42 o 
  -7   5   5      126.48      145.64      6.34 o 
  -6   5   5      126.92      137.42      5.87 o 
  -5   5   5      192.40      193.59      6.72 o 
  -4   5   5      163.11      160.65      6.03 o 
  -3   5   5        0.01       -0.33      1.39 o 
  -2   5   5      217.01      227.69      7.24 o 
  -1   5   5      414.73      428.16      9.66 o 
   0   5   5       24.82       23.21      2.16 o 
   1   5   5      322.10      300.34      8.37 o 
   2   5   5       61.28       58.15      4.17 o 
   3   5   5       73.97       68.63      4.84 o 
   4   5   5       20.93       25.44      2.86 o 
   5   5   5        6.15        8.06      2.42 o 
   6   5   5       20.89       26.37      3.30 o 
  -9   6   5        8.35        5.20      3.09 o 
  -8   6   5        0.08        1.26      1.75 o 
  -7   6   5       13.08        9.32      2.78 o 
  -6   6   5       22.63       23.26      3.14 o 
  -5   6   5        8.80       11.43      2.47 o 
  -4   6   5       20.01       14.19      2.96 o 
  -3   6   5      161.17      160.39      6.54 o 
  -2   6   5        8.54        4.07      2.60 o 
  -1   6   5       88.75       87.07      5.07 o 
   0   6   5        1.55        3.81      1.25 o 
   1   6   5       12.45        6.13      2.45 o 
   2   6   5        0.42        1.85      1.62 o 
   3   6   5        4.09        6.13      2.09 o 
   4   6   5        8.32        6.28      2.73 o 
   5   6   5        5.50        5.64      2.63 o 
  -7   7   5       87.05       77.03      6.21 o 
  -6   7   5       64.04       66.11      4.89 o 
  -5   7   5        1.05        0.26      2.06 o 
  -4   7   5       37.14       42.47      4.25 o 
  -3   7   5        5.54        5.56      2.58 o 
  -2   7   5       44.08       45.51      4.33 o 
  -1   7   5        5.79        4.61      2.52 o 
   0   7   5        4.27        3.99      1.65 o 
   1   7   5        3.99        5.13      2.60 o 
   2   7   5       27.37       24.83      3.89 o 
   3   7   5        5.26        5.61      2.70 o 
  -3   8   5        7.82        4.53      3.45 o 
  -2   8   5        2.38        3.40      2.78 o 
  -1   8   5       17.51       18.77      3.81 o 
 -13   0   6       10.58        8.29      2.63 o 
 -12   0   6      120.66      123.39      6.31 o 
 -11   0   6      254.64      241.62      8.42 o 
 -10   0   6       75.35       58.07      4.35 o 
  -9   0   6      498.22      497.77     10.53 o 
  -8   0   6      717.19      748.35     11.41 o 
  -7   0   6        5.62        6.10      1.44 o 
  -6   0   6       10.41       20.22      1.98 o 
  -5   0   6      374.25      388.37      7.31 o 
  -4   0   6      930.86      972.18     10.64 o 
  -3   0   6     2301.13     2409.47     16.46 o 
  -2   0   6     1555.36     1694.37     13.80 o 
  -1   0   6     1879.27     1969.32     15.30 o 
   0   0   6      184.11      197.01      3.75 o 
   1   0   6      656.51      612.86      9.32 o 
   2   0   6      472.43      454.25      9.01 o 
   3   0   6       57.20       46.69      3.37 o 
   4   0   6      415.12      403.72      9.76 o 
   5   0   6      116.66      128.59      5.82 o 
   6   0   6       50.80       57.59      4.22 o 
   7   0   6      100.18      112.96      6.28 o 
 -13   1   6       19.77       22.07      3.58 o 
 -12   1   6       25.92       21.76      2.96 o 
 -11   1   6       64.25       71.26      4.82 o 
 -10   1   6      314.97      305.57      8.76 o 
  -9   1   6      109.96      104.23      5.02 o 
  -8   1   6       47.35       49.60      3.35 o 
  -7   1   6        5.95        3.40      1.60 o 
  -6   1   6       21.44       18.85      2.32 o 
  -5   1   6      246.44      236.96      5.92 o 
  -4   1   6      651.38      750.31      9.58 o 
  -3   1   6      677.43      774.21      9.48 o 
  -2   1   6       74.78       71.21      3.04 o 
  -1   1   6       29.43       35.26      2.40 o 
   0   1   6      400.26      392.90      8.85 o 
   1   1   6       41.25       55.89      2.99 o 
   2   1   6      112.74      102.99      4.53 o 
   3   1   6      315.36      292.31      7.85 o 
   4   1   6        0.27       -1.47      1.78 o 
   5   1   6       87.10       85.25      5.18 o 
   6   1   6        1.76        1.62      2.34 o 
   7   1   6        2.25        3.12      2.01 o 
 -12   2   6        1.07        2.86      2.27 o 
 -11   2   6        4.35        6.72      2.34 o 
 -10   2   6        0.25        1.03      1.75 o 
  -9   2   6       89.04       77.78      4.66 o 
  -8   2   6       16.40       13.42      2.29 o 
  -7   2   6       78.94       76.41      4.04 o 
  -6   2   6      962.71     1014.62     12.49 o 
  -5   2   6       31.45       32.91      2.65 o 
  -4   2   6      484.47      488.29      8.09 o 
  -3   2   6      235.18      215.28      5.67 o 
  -2   2   6       38.10       39.64      2.60 o 
  -1   2   6      207.35      176.00      5.31 o 
   0   2   6       80.25       72.22      2.52 o 
   1   2   6        8.35        8.09      1.96 o 
   2   2   6      205.25      209.89      6.41 o 
   3   2   6        5.34        6.75      2.06 o 
   4   2   6      323.39      321.15      8.81 o 
   5   2   6        1.28       -2.19      2.19 o 
   6   2   6        5.66        8.63      2.27 o 
   7   2   6       15.19       15.76      3.32 o 
 -12   3   6      140.72      146.90      7.34 o 
 -11   3   6       63.58       59.05      4.79 o 
 -10   3   6      106.92      102.04      5.59 o 
  -9   3   6        0.09        0.59      1.67 o 
  -8   3   6      260.53      270.13      7.85 o 
  -7   3   6      107.23      104.30      4.76 o 
  -6   3   6      327.89      321.10      7.83 o 
  -5   3   6      463.02      421.28      8.60 o 
  -4   3   6      315.25      321.38      7.42 o 
  -3   3   6      338.46      300.86      7.21 o 
  -2   3   6      182.20      168.89      5.46 o 
  -1   3   6       17.85       13.29      2.16 o 
   0   3   6      538.67      510.12      6.98 o 
   1   3   6      153.56      154.03      5.46 o 
   2   3   6     1141.77     1150.60     14.91 o 
   3   3   6      213.21      224.50      7.31 o 
   4   3   6       10.51       12.85      2.50 o 
   5   3   6       68.42       67.63      4.53 o 
   6   3   6       50.51       54.57      4.56 o 
   7   3   6        6.38        7.03      2.50 o 
 -11   4   6        0.47        2.94      1.83 o 
 -10   4   6        9.19        6.05      2.73 o 
  -9   4   6        3.77        4.43      1.98 o 
  -8   4   6       15.60       15.45      2.47 o 
  -7   4   6        6.44       10.53      2.32 o 
  -6   4   6      120.09      110.25      5.18 o 
  -5   4   6       40.78       37.81      3.32 o 
  -4   4   6      181.69      183.93      6.18 o 
  -3   4   6       12.71       13.73      2.06 o 
  -2   4   6       38.63       32.27      2.99 o 
  -1   4   6       25.71       21.22      2.50 o 
   0   4   6      445.23      439.56      7.73 o 
   1   4   6       83.33       77.00      4.28 o 
   2   4   6       13.49        9.43      2.45 o 
   3   4   6        0.03       -1.65      1.65 o 
   4   4   6       84.44       83.18      4.87 o 
   5   4   6       19.71       19.42      3.50 o 
   6   4   6        8.89        9.84      2.76 o 
 -10   5   6        2.83        2.40      2.21 o 
  -9   5   6        5.91        2.21      2.21 o 
  -8   5   6       15.47       14.89      3.06 o 
  -7   5   6       71.08       73.30      4.48 o 
  -6   5   6        6.35        6.49      2.34 o 
  -5   5   6      147.07      137.55      5.82 o 
  -4   5   6        5.27        8.06      1.91 o 
  -3   5   6       90.40       84.14      4.53 o 
  -2   5   6      184.84      179.45      6.59 o 
  -1   5   6       10.50       13.24      2.47 o 
   0   5   6       38.72       37.99      2.40 o 
   1   5   6        5.25        4.12      2.09 o 
   2   5   6       11.37        5.02      2.83 o 
   3   5   6        0.27        0.46      1.44 o 
   4   5   6       26.56       23.49      3.58 o 
   5   5   6        5.55        8.76      2.34 o 
  -9   6   6      105.51      112.65      6.46 o 
  -8   6   6        9.60        7.55      3.04 o 
  -7   6   6       50.24       48.11      4.61 o 
  -6   6   6       54.97       65.93      4.48 o 
  -5   6   6       43.83       43.91      3.97 o 
  -4   6   6      166.10      169.67      7.26 o 
  -3   6   6       71.16       67.24      4.71 o 
  -2   6   6       31.63       31.73      3.86 o 
  -1   6   6       92.44       96.50      5.41 o 
   0   6   6        8.37       10.39      2.96 o 
   1   6   6       26.57       32.19      3.32 o 
   2   6   6       66.53       65.57      5.02 o 
   3   6   6       14.73       13.78      3.17 o 
   4   6   6       42.54       41.05      4.61 o 
  -7   7   6        0.06        3.94      2.42 o 
  -6   7   6        1.26        4.33      2.78 o 
  -5   7   6        7.69       11.25      2.50 o 
  -4   7   6        0.13        0.77      2.03 o 
  -3   7   6       29.13       29.93      3.81 o 
  -2   7   6       23.23       25.91      3.58 o 
  -1   7   6        4.37        2.32      2.70 o 
   0   7   6       29.89       30.95      2.58 o 
   1   7   6        1.16        0.00      2.11 o 
   2   7   6       24.40       24.54      3.53 o 
 -13   1   7       21.38       23.62      3.76 o 
 -12   1   7       30.61       32.14      3.84 o 
 -11   1   7       95.04      113.83      5.74 o 
 -10   1   7        6.76       10.25      2.27 o 
  -9   1   7      529.92      485.18     10.69 o 
  -8   1   7      398.23      369.67      8.83 o 
  -7   1   7      119.38      133.40      5.00 o 
  -6   1   7     1249.55     1277.44     14.29 o 
  -5   1   7       66.66       56.25      3.30 o 
  -4   1   7      452.35      455.74      8.34 o 
  -3   1   7       20.31       15.63      1.67 o 
  -2   1   7      168.63      173.30      5.20 o 
  -1   1   7      647.85      620.10      9.71 o 
   0   1   7       23.04       20.17      1.53 o 
   1   1   7       97.47      103.63      4.40 o 
   2   1   7      167.44      160.65      5.90 o 
   3   1   7       15.84       15.09      2.50 o 
   4   1   7      394.14      402.27     10.46 o 
   5   1   7       17.11       22.30      3.27 o 
   6   1   7       58.77       56.56      4.66 o 
 -12   2   7      124.41      137.01      6.70 o 
 -11   2   7       40.67       38.27      4.12 o 
 -10   2   7      173.88      161.06      6.85 o 
  -9   2   7        0.55        0.59      1.67 o 
  -8   2   7      307.28      300.47      8.06 o 
  -7   2   7      560.16      523.09     10.30 o 
  -6   2   7       88.30       83.85      4.04 o 
  -5   2   7       69.51       66.14      3.55 o 
  -4   2   7      310.35      299.21      7.11 o 
  -3   2   7       43.06       39.51      2.96 o 
  -2   2   7      497.38      485.02      8.63 o 
  -1   2   7        0.07        0.28      1.24 o 
   0   2   7      645.03      626.00     12.34 o 
   1   2   7       16.64       16.79      2.45 o 
   2   2   7      426.48      399.13      9.58 o 
   3   2   7       27.83       30.18      3.12 o 
   4   2   7        2.43        5.00      1.83 o 
   5   2   7       63.62       70.80      5.10 o 
   6   2   7       77.50       87.97      5.92 o 
 -12   3   7       37.91       34.97      4.64 o 
 -11   3   7        0.02        0.26      2.32 o 
 -10   3   7       18.85       16.17      2.78 o 
  -9   3   7        1.97        2.50      2.11 o 
  -8   3   7       25.00       21.81      3.04 o 
  -7   3   7        0.22       -1.24      1.49 o 
  -6   3   7       42.41       42.42      3.14 o 
  -5   3   7       67.15       68.27      3.99 o 
  -4   3   7       37.15       30.29      2.88 o 
  -3   3   7       19.03       16.46      2.29 o 
  -2   3   7       10.32       10.82      1.88 o 
  -1   3   7      469.45      430.73      9.37 o 
   0   3   7       40.42       41.56      4.39 o 
   1   3   7      128.16      119.68      5.33 o 
   2   3   7       23.38       25.65      2.86 o 
   3   3   7       20.82       23.08      3.12 o 
   4   3   7       51.06       42.91      3.84 o 
   5   3   7        0.17        0.26      2.34 o 
   6   3   7        0.69        1.39      1.93 o 
 -11   4   7       40.37       43.73      4.48 o 
 -10   4   7      160.70      147.13      6.98 o 
  -9   4   7       38.71       34.48      3.71 o 
  -8   4   7       91.38       89.16      5.10 o 
  -7   4   7      260.41      249.19      7.96 o 
  -6   4   7       25.53       17.80      3.06 o 
  -5   4   7      114.34      105.13      4.97 o 
  -4   4   7        2.73        1.75      1.85 o 
  -3   4   7      698.17      684.23     11.56 o 
  -2   4   7      303.36      303.77      8.11 o 
  -1   4   7       33.61       34.54      3.22 o 
   0   4   7       42.44       32.71      2.76 o 
   1   4   7      476.22      424.14     10.28 o 
   2   4   7        0.55        1.93      2.06 o 
   3   4   7       95.29      106.54      5.46 o 
   4   4   7        0.44       -1.00      2.34 o 
   5   4   7       21.78       28.25      3.55 o 
 -10   5   7        0.19        0.82      2.27 o 
  -9   5   7      190.05      194.34      7.91 o 
  -8   5   7       69.77       78.57      5.05 o 
  -7   5   7       14.40       14.55      2.78 o 
  -6   5   7       28.47       34.38      3.37 o 
  -5   5   7       12.03       11.95      2.24 o 
  -4   5   7       90.79       83.31      5.10 o 
  -3   5   7        3.96        5.41      1.88 o 
  -2   5   7       61.01       57.66      4.07 o 
  -1   5   7      429.94      382.34     10.20 o 
   0   5   7       63.96       59.79      3.15 o 
   1   5   7       17.89       12.67      2.88 o 
   2   5   7       15.85       23.51      2.96 o 
   3   5   7        0.38        3.61      1.93 o 
   4   5   7       39.79       38.17      4.51 o 
  -9   6   7       55.11       55.42      5.18 o 
  -8   6   7       18.64       10.74      3.58 o 
  -7   6   7       34.90       38.76      3.86 o 
  -6   6   7       20.79       21.30      3.14 o 
  -5   6   7       77.64       68.17      5.00 o 
  -4   6   7       39.27       28.69      4.02 o 
  -3   6   7        0.57       -0.23      2.34 o 
  -2   6   7       11.75        8.89      2.76 o 
  -1   6   7        2.37        3.09      2.11 o 
   0   6   7       11.79        8.72      2.46 o 
   1   6   7        0.48        1.55      1.88 o 
   2   6   7        0.68       -2.32      2.32 o 
  -6   7   7       86.65       83.44      6.05 o 
  -5   7   7        1.69        2.19      2.34 o 
  -4   7   7       19.31       20.22      3.66 o 
  -3   7   7       42.31       41.05      4.43 o 
  -2   7   7       12.21        8.37      3.12 o 
  -1   7   7       55.95       64.02      5.02 o 
   0   7   7        2.83        1.55      1.85 o 
 -13   0   8       11.52       11.31      2.99 o 
 -12   0   8      289.47      313.76     10.10 o 
 -11   0   8      625.67      616.91     13.39 o 
 -10   0   8        0.56       -2.01      2.01 o 
  -9   0   8      539.33      539.57     11.25 o 
  -8   0   8      646.35      617.27     11.56 o 
  -7   0   8        2.67        1.80      1.49 o 
  -6   0   8      876.13      820.46     11.87 o 
  -5   0   8       51.03       36.13      2.78 o 
  -4   0   8      346.10      393.03      8.32 o 
  -3   0   8      134.37      123.77      4.66 o 
  -2   0   8       17.26       22.10      2.29 o 
  -1   0   8      516.03      490.66      9.61 o 
   0   0   8      293.38      285.83      5.32 o 
   1   0   8      163.84      151.56      6.03 o 
   2   0   8      231.25      226.20      7.39 o 
   3   0   8        0.91       -2.03      2.03 o 
   4   0   8        2.24        2.34      2.11 o 
   5   0   8        0.20        3.86      1.96 o 
   6   0   8       37.26       45.58      4.51 o 
 -13   1   8       38.96       41.39      4.38 o 
 -12   1   8        0.01        1.55      2.37 o 
 -11   1   8       28.41       29.59      3.14 o 
 -10   1   8      311.56      298.59      9.35 o 
  -9   1   8      304.71      306.26      8.70 o 
  -8   1   8       37.47       31.93      3.12 o 
  -7   1   8      119.80      120.58      4.82 o 
  -6   1   8      116.48      107.21      4.61 o 
  -5   1   8       17.33       15.01      1.83 o 
  -4   1   8       87.97       81.51      3.79 o 
  -3   1   8      112.69      111.87      4.66 o 
  -2   1   8      144.46      142.55      5.31 o 
  -1   1   8        0.48        0.80      1.39 o 
   0   1   8      167.64      170.10      4.28 o 
   1   1   8      102.51      113.86      5.36 o 
   2   1   8       39.16       35.75      3.63 o 
   3   1   8        0.43        0.44      1.85 o 
   4   1   8        0.05        1.91      1.85 o 
   5   1   8       21.21       23.46      3.06 o 
 -12   2   8        0.96       -0.54      2.24 o 
 -11   2   8        5.12        5.10      2.34 o 
 -10   2   8        5.25        7.78      1.88 o 
  -9   2   8       63.07       63.41      4.17 o 
  -8   2   8       29.15       23.54      3.01 o 
  -7   2   8      422.83      408.64      9.53 o 
  -6   2   8      375.55      365.32      8.58 o 
  -5   2   8      120.24      102.94      4.76 o 
  -4   2   8      450.54      431.25      9.19 o 
  -3   2   8       30.62       34.28      2.86 o 
  -2   2   8       83.27       82.21      4.38 o 
  -1   2   8        6.85        9.99      2.03 o 
   0   2   8        0.16        1.66      1.06 o 
   1   2   8      270.90      285.84      8.14 o 
   2   2   8       17.46       14.14      2.63 o 
   3   2   8        3.17       -0.23      2.03 o 
   4   2   8       58.24       59.54      4.43 o 
   5   2   8       15.23       19.37      3.43 o 
 -12   3   8       95.38      105.13      6.59 o 
 -11   3   8        0.02        3.86      2.03 o 
 -10   3   8       63.32       65.72      4.51 o 
  -9   3   8        0.26        0.64      1.73 o 
  -8   3   8      132.48      130.91      5.77 o 
  -7   3   8      453.36      437.92     10.04 o 
  -6   3   8       74.11       72.47      4.22 o 
  -5   3   8      720.57      768.31     12.00 o 
  -4   3   8     1372.52     1387.61     15.99 o 
  -3   3   8       49.19       54.13      3.81 o 
  -2   3   8      467.44      436.27      9.97 o 
  -1   3   8      158.40      143.22      6.10 o 
   0   3   8       25.15       26.23      1.99 o 
   1   3   8       10.95       14.47      2.34 o 
   2   3   8       22.45       19.32      2.88 o 
   3   3   8      165.20      164.08      7.39 o 
   4   3   8        9.45       13.21      2.65 o 
   5   3   8        7.30        7.37      2.81 o 
 -11   4   8       40.06       43.76      4.87 o 
 -10   4   8       61.20       64.28      4.89 o 
  -9   4   8       17.87       20.01      3.04 o 
  -8   4   8       25.57       24.31      3.32 o 
  -7   4   8       89.98       85.01      5.13 o 
  -6   4   8      419.49      392.00     10.10 o 
  -5   4   8      172.59      171.93      6.75 o 
  -4   4   8        6.56        3.48      2.06 o 
  -3   4   8       17.38       22.53      3.04 o 
  -2   4   8      394.43      388.14      9.94 o 
  -1   4   8       11.34       16.17      2.78 o 
   0   4   8       43.46       45.40      2.75 o 
   1   4   8       52.90       50.37      4.12 o 
   2   4   8       39.45       36.13      3.76 o 
   3   4   8        0.11        1.03      1.62 o 
   4   4   8       39.20       32.58      4.22 o 
 -10   5   8       24.17       23.33      4.12 o 
  -9   5   8        5.65        0.26      2.83 o 
  -8   5   8       32.35       28.10      3.79 o 
  -7   5   8       16.51       18.70      3.01 o 
  -6   5   8       53.19       42.78      4.15 o 
  -5   5   8        5.07        5.54      2.19 o 
  -4   5   8      120.34      123.08      5.92 o 
  -3   5   8       57.26       52.92      4.33 o 
  -2   5   8       43.42       42.83      3.91 o 
  -1   5   8        3.85        5.49      2.45 o 
   0   5   8       46.53       44.21      3.29 o 
   1   5   8       46.05       47.62      4.48 o 
   2   5   8        0.66       -2.11      2.47 o 
   3   5   8       32.21       32.76      4.17 o 
  -8   6   8       21.05       25.14      3.81 o 
  -7   6   8        0.02        2.40      2.21 o 
  -6   6   8       45.09       42.91      4.43 o 
  -5   6   8       39.01       33.35      3.91 o 
  -4   6   8       59.90       49.94      4.43 o 
  -3   6   8       75.23       74.69      5.18 o 
  -2   6   8        3.71        4.30      2.47 o 
  -1   6   8      100.79       99.46      6.16 o 
   0   6   8       38.05       36.71      3.50 o 
   1   6   8       26.76       27.69      3.79 o 
  -4   7   8       49.68       54.88      5.00 o 
 -12   1   9       30.58       30.49      3.94 o 
 -11   1   9       95.46       83.00      5.36 o 
 -10   1   9        0.07        2.24      1.73 o 
  -9   1   9      337.92      372.63      9.73 o 
  -8   1   9      198.07      216.25      7.21 o 
  -7   1   9      158.65      170.18      6.31 o 
  -6   1   9       74.34       63.84      3.91 o 
  -5   1   9       40.91       43.70      3.24 o 
  -4   1   9      124.45      110.25      4.92 o 
  -3   1   9      754.39      734.73     11.69 o 
  -2   1   9       65.49       60.08      3.73 o 
  -1   1   9      103.56       94.80      4.82 o 
   0   1   9       93.64       93.61      3.42 o 
   1   1   9        7.21        5.20      1.98 o 
   2   1   9       25.81       31.86      3.45 o 
   3   1   9        0.96        2.45      1.65 o 
   4   1   9       18.45       27.45      3.48 o 
 -12   2   9        8.34        6.62      3.09 o 
 -11   2   9        5.48        3.81      2.45 o 
 -10   2   9      100.26       96.76      5.49 o 
  -9   2   9       43.53       45.53      4.07 o 
  -8   2   9        8.12        9.32      2.14 o 
  -7   2   9      518.75      538.25     11.07 o 
  -6   2   9       68.05       72.65      4.53 o 
  -5   2   9     1034.31     1045.09     14.58 o 
  -4   2   9      383.33      368.12      9.09 o 
  -3   2   9       75.65       66.39      4.20 o 
  -2   2   9      272.31      262.28      7.85 o 
  -1   2   9      180.15      162.79      6.49 o 
   0   2   9       23.44       23.87      2.00 o 
   1   2   9       23.46       25.50      2.94 o 
   2   2   9        0.79        1.62      1.73 o 
   3   2   9       42.64       45.46      4.15 o 
   4   2   9       25.20       32.42      3.84 o 
 -11   3   9        0.26        1.88      2.29 o 
 -10   3   9        0.36       -1.49      2.27 o 
  -9   3   9       10.19       14.78      2.24 o 
  -8   3   9        1.71        1.75      1.80 o 
  -7   3   9       24.09       21.07      2.81 o 
  -6   3   9       34.73       37.14      3.58 o 
  -5   3   9        3.34        5.61      2.06 o 
  -4   3   9       39.38       38.45      3.61 o 
  -3   3   9      183.11      171.47      6.95 o 
  -2   3   9      460.67      442.19     10.69 o 
  -1   3   9       16.45       18.75      2.42 o 
   0   3   9        9.63        9.39      1.61 o 
   1   3   9        3.83        7.13      1.70 o 
   2   3   9        0.30        0.98      1.98 o 
   3   3   9        0.09        0.54      1.49 o 
 -10   4   9      240.59      254.58      9.12 o 
  -9   4   9       56.79       66.99      5.28 o 
  -8   4   9        1.72       -0.72      2.21 o 
  -7   4   9      108.88      121.89      6.08 o 
  -6   4   9        0.86       -0.23      1.98 o 
  -5   4   9       10.38        8.58      2.50 o 
  -4   4   9       42.13       39.12      3.55 o 
  -3   4   9        0.56       -2.47      2.47 o 
  -2   4   9      240.29      234.08      8.40 o 
  -1   4   9       48.81       54.26      4.22 o 
   0   4   9      112.24      111.00      4.31 o 
   1   4   9       42.57       45.76      4.40 o 
   2   4   9        5.72        7.73      2.42 o 
   3   4   9       19.26       18.57      3.89 o 
  -9   5   9       65.38       63.20      5.28 o 
  -8   5   9      296.53      292.15      9.76 o 
  -7   5   9       51.84       54.68      4.89 o 
  -6   5   9        5.51        3.91      2.29 o 
  -5   5   9      101.70      106.70      6.05 o 
  -4   5   9       61.70       58.36      4.94 o 
  -3   5   9      206.40      218.03      8.27 o 
  -2   5   9        0.01        2.94      1.98 o 
  -1   5   9      102.92      103.63      6.18 o 
   0   5   9      150.99      151.29      8.58 o 
   1   5   9        1.04        2.47      2.40 o 
  -7   6   9       34.78       37.29      4.74 o 
  -6   6   9       39.24       39.04      4.07 o 
  -5   6   9        0.06       -2.94      2.94 o 
  -4   6   9        2.20        3.22      2.37 o 
  -3   6   9       10.23        7.29      2.99 o 
  -2   6   9       24.23       22.79      3.43 o 
  -1   6   9       10.02       14.94      3.09 o 
 -12   0  10        4.23        3.32      2.70 o 
 -11   0  10       43.33       48.67      4.28 o 
 -10   0  10       12.16       10.89      2.21 o 
  -9   0  10       59.91       55.06      4.22 o 
  -8   0  10      190.97      177.96      7.13 o 
  -7   0  10       80.74       72.27      4.28 o 
  -6   0  10      170.56      188.36      6.82 o 
  -5   0  10      219.99      228.00      7.44 o 
  -4   0  10        0.01        0.18      1.39 o 
  -3   0  10      169.77      159.08      6.44 o 
  -2   0  10       85.63       72.24      4.64 o 
  -1   0  10      545.58      510.34     11.46 o 
   0   0  10      222.11      244.66      5.90 o 
   1   0  10       95.89      110.28      5.85 o 
   2   0  10       59.86       65.52      4.76 o 
   3   0  10      104.66      113.99      6.75 o 
 -12   1  10        4.07        2.78      2.70 o 
 -11   1  10        1.81        2.83      2.09 o 
 -10   1  10       31.63       27.30      3.81 o 
  -9   1  10      108.63      112.05      5.79 o 
  -8   1  10       59.04       64.33      4.43 o 
  -7   1  10      171.55      173.17      6.82 o 
  -6   1  10       38.06       34.61      3.19 o 
  -5   1  10       13.84       10.38      1.88 o 
  -4   1  10        1.96        0.95      1.67 o 
  -3   1  10       44.50       31.96      3.32 o 
  -2   1  10       85.68       93.00      5.15 o 
  -1   1  10      113.22       96.58      5.46 o 
   0   1  10       82.02       84.90      3.69 o 
   1   1  10      264.41      275.08      9.12 o 
   2   1  10       35.56       38.48      4.20 o 
   3   1  10        5.94        4.97      2.86 o 
 -11   2  10        2.35        4.79      2.06 o 
 -10   2  10        0.94        1.49      1.93 o 
  -9   2  10        0.48       -0.70      1.65 o 
  -8   2  10        6.43        6.82      2.42 o 
  -7   2  10      165.12      166.94      6.67 o 
  -6   2  10       36.05       37.19      3.32 o 
  -5   2  10       31.52       30.54      2.96 o 
  -4   2  10       14.12        9.63      2.65 o 
  -3   2  10       87.90       85.73      4.74 o 
  -2   2  10       53.63       53.44      3.86 o 
  -1   2  10       33.57       34.74      3.66 o 
   0   2  10        0.57        1.26      1.32 o 
   1   2  10        5.28        7.11      2.06 o 
   2   2  10        0.01        1.06      1.91 o 
   3   2  10        3.69        1.42      2.86 o 
 -11   3  10       92.82      112.03      6.28 o 
 -10   3  10        7.67       10.22      2.76 o 
  -9   3  10        4.83        9.37      2.65 o 
  -8   3  10       42.50       40.33      4.09 o 
  -7   3  10      268.56      279.82      8.83 o 
  -6   3  10       65.08       75.05      4.89 o 
  -5   3  10      420.98      394.93     10.56 o 
  -4   3  10      160.33      157.54      6.98 o 
  -3   3  10       48.68       44.91      3.86 o 
  -2   3  10       55.79       56.19      4.69 o 
  -1   3  10      129.59      125.94      6.34 o 
   0   3  10        1.34        0.60      1.46 o 
   1   3  10       33.83       37.60      3.66 o 
   2   3  10       24.15       35.72      3.86 o 
 -10   4  10        9.07       14.34      2.96 o 
  -9   4  10        0.08        2.14      1.98 o 
  -8   4  10        0.43        0.26      2.16 o 
  -7   4  10       13.51       12.98      2.81 o 
  -6   4  10       76.91       83.06      5.49 o 
  -5   4  10      348.32      345.77      9.99 o 
  -4   4  10       12.92       11.28      3.17 o 
  -3   4  10      328.52      330.47      9.92 o 
  -2   4  10       12.52        9.73      2.96 o 
  -1   4  10       29.43       25.01      3.58 o 
   0   4  10       87.85       93.66      4.17 o 
   1   4  10        2.69        7.24      1.98 o 
  -8   5  10        0.12        0.85      2.42 o 
  -7   5  10        7.47        4.58      2.94 o 
  -6   5  10       84.39       92.35      5.54 o 
  -5   5  10       19.38       17.46      3.27 o 
  -4   5  10        4.48        1.03      2.52 o 
  -3   5  10        9.62        9.73      2.96 o 
  -2   5  10        3.44        6.72      2.47 o 
  -1   5  10        0.05        1.11      2.32 o 
 -11   1  11       43.20       40.20      4.48 o 
 -10   1  11       40.13       39.76      4.07 o 
  -9   1  11       89.62       81.30      5.25 o 
  -8   1  11        9.67        9.73      2.19 o 
  -7   1  11      107.00      106.70      5.85 o 
  -6   1  11      104.67      101.91      5.51 o 
  -5   1  11       75.47       77.39      4.79 o 
  -4   1  11        4.69        1.96      2.11 o 
  -3   1  11      112.00      124.57      6.00 o 
  -2   1  11      125.32      138.04      6.41 o 
  -1   1  11        1.13        0.95      2.01 o 
   0   1  11       43.31       54.58      3.28 o 
   1   1  11        2.69        0.00      2.09 o 
 -11   2  11      144.50      162.58      7.31 o 
 -10   2  11        7.36       10.07      3.14 o 
  -9   2  11      218.97      218.78      8.50 o 
  -8   2  11        0.41       -1.21      2.06 o 
  -7   2  11        0.05        0.23      1.73 o 
  -6   2  11        4.44        3.40      2.03 o 
  -5   2  11       17.76       18.26      2.68 o 
  -4   2  11      280.06      259.98      8.89 o 
  -3   2  11       56.23       52.59      4.46 o 
  -2   2  11       54.27       55.16      4.43 o 
  -1   2  11       76.24       79.35      5.28 o 
   0   2  11        0.05       -1.49      1.49 o 
   1   2  11       80.37       86.94      5.72 o 
 -10   3  11        8.08       14.22      2.86 o 
  -9   3  11       37.12       35.54      3.76 o 
  -8   3  11        8.63        8.14      2.52 o 
  -7   3  11        3.61       -0.98      2.11 o 
  -6   3  11       18.59       23.67      3.48 o 
  -5   3  11       13.97       14.86      2.58 o 
  -4   3  11       63.08       62.58      4.58 o 
  -3   3  11       33.79       37.45      3.86 o 
  -2   3  11        0.00        2.78      1.93 o 
  -1   3  11       17.62       23.56      3.40 o 
   0   3  11        1.56        3.89      2.06 o 
  -9   4  11       72.24       79.97      5.87 o 
  -8   4  11        1.36        1.36      2.11 o 
  -7   4  11       13.94       14.89      3.40 o 
  -6   4  11      123.22      118.26      6.44 o 
  -5   4  11        0.00        2.34      2.50 o 
  -4   4  11      101.39      105.15      6.10 o 
  -3   4  11       15.78       20.35      3.22 o 
  -2   4  11        8.83        7.60      3.17 o 
  -1   4  11       45.47       49.81      4.61 o 
  -5   5  11       52.00       58.82      4.64 o 
  -4   5  11        0.89       -0.28      2.60 o 
 -10   0  12      341.78      380.33     11.43 o 
  -9   0  12        1.09        3.14      2.70 o 
  -8   0  12      303.01      291.35      9.73 o 
  -7   0  12      432.42      430.50     11.07 o 
  -6   0  12        6.24        4.82      2.32 o 
  -5   0  12       45.51       60.93      4.43 o 
  -4   0  12       20.68       16.07      3.17 o 
  -3   0  12        0.14        0.75      2.06 o 
  -2   0  12       78.37       80.25      5.54 o 
  -1   0  12       12.73       17.18      2.83 o 
   0   0  12      110.46      122.62     15.98 o 
 -10   1  12        1.95       -0.28      2.60 o 
  -9   1  12       22.26       19.01      3.09 o 
  -8   1  12       79.12       80.15      5.49 o 
  -7   1  12        2.72        0.75      2.24 o 
  -6   1  12      120.50      118.00      6.23 o 
  -5   1  12      103.12       90.19      5.36 o 
  -4   1  12       16.01       10.58      3.24 o 
  -3   1  12        0.27        1.26      1.73 o 
  -2   1  12       42.68       42.39      4.15 o 
  -1   1  12        7.01        8.96      2.78 o 
   0   1  12        0.79        0.39      1.71 o 
 -10   2  12        4.88        6.54      2.50 o 
  -9   2  12        6.52        1.62      2.40 o 
  -8   2  12        2.43        5.00      2.58 o 
  -7   2  12       43.01       49.73      4.46 o 
  -6   2  12        0.04       -1.00      1.98 o 
  -5   2  12       55.98       58.51      4.69 o 
  -4   2  12       18.45       20.11      3.66 o 
  -3   2  12       65.93       70.72      5.18 o 
  -2   2  12       48.16       48.57      4.84 o 
  -1   2  12       10.74       12.31      2.60 o 
  -8   3  12       49.95       59.80      5.00 o 
  -7   3  12       16.05       14.60      3.32 o 
  -6   3  12      141.41      157.38      7.52 o 
  -5   3  12        3.52        3.73      2.29 o 
  -4   3  12       73.93       70.36      5.25 o 
  -3   3  12       40.62       41.64      4.09 o 
  -2   3  12       13.79        4.51      3.71 o 
  -5   4  12        0.46        0.85      2.16 o 
  -8   1  13       62.84       64.36      5.49 o 
  -7   1  13      118.49      129.36      6.85 o 
  -6   1  13        0.25       -2.68      2.68 o 
  -5   1  13      222.91      245.02      9.40 o 
  -4   1  13      110.70      113.52      6.82 o 
  -3   1  13        2.17        4.25      2.34 o 
  -7   2  13       54.56       57.17      5.23 o 
  -6   2  13      209.42      222.36      8.94 o 
  -5   2  13       49.89       51.51      4.82 o 
  -4   2  13       38.84       47.05      4.33 o 
                                                 
